# Supplementary material for: Genomic Landscape of Myelodysplastic/Myeloproliferative Neoplasms: A Multi-Central Study
Source: Int J Mol Sci. 2024 Sep 23;25(18):10214. doi: 10.3390/ijms251810214 (PMC11431978; doi:10.3390/ijms251810214)
Supplement: Supplementary file 1 [file ijms-25-10214-s001.zip]

Archive with 1 entries (1 files):
- ijms-3188326-supplementary.pdf
